# Supplementary material for: Relative Bioavailability of Cadmium in Rice: Assessment, Modeling, and Application for Risk Assessment
Source: Foods. 2023 Feb 26;12(5):984. doi: 10.3390/foods12050984 (PMC10000470; doi:10.3390/foods12050984)
Supplement: Supplementary file 1 [file foods-12-00984-s001.zip]

Archive with 1 entries (1 files):
- foods-2196753-supplementary.pdf
